# Supplementary material for: Obstructive Sleep Apnea: The Expanding Role of Dental Sleep Medicine—A Systematic Review of Mandibular Advancement Devices, Treatment Efficacy, and Occlusal Complications
Source: Dent J (Basel). 2026 Jan 17;14(1):62. doi: 10.3390/dj14010062 (PMC12839549; doi:10.3390/dj14010062)
Supplement: Supplementary file 1 [file dentistry-14-00062-s001.zip]

Archive with 1 entries (1 files):
- dentistry-3970191-supplementary File S1.pdf
